# Supplementary material for: Bioinformatic analysis of hippocampal histopathology in Alzheimer’s disease and the therapeutic effects of active components of traditional Chinese medicine
Source: Front Pharmacol. 2024 Aug 16;15:1424803. doi: 10.3389/fphar.2024.1424803 (PMC11362046; doi:10.3389/fphar.2024.1424803)
Supplement: Supplementary file 1 [file Table2.XLSX]

## Sheet: Upregulated Genes
gene	GSE5281		GSE173955
	Log Fold Change(logFC)	Adjusted P-Value	Log Fold Change(logFC)	Adjusted P-Value
ADAM33	0.698708	0.00292077	1.18083	0.0211265
ADAMTS4	0.304492	0.0093704	1.75711	0.0146136
AKNA	0.314872	0.0422188	0.693167	0.0152275
ALOX15B	0.389294	0.00526274	1.56888	0.0381318
AMER2	0.95979	0.00370118	0.594085	0.0474229
ARHGEF1	1.01898	0.00272981	0.832174	0.0492898
BCL6	0.513059	0.034721	1.14665	0.0195694
BMF	0.396491	0.0184008	1.51987	0.0273682
BMP1	0.283932	0.0320051	1.2455	0.0387088
BMP4	0.382645	0.0462726	2.11929	0.0256317
CCDC163	0.407096	0.0200528	1.34487	0.00347208
CD2	0.362263	0.048017	2.38043	0.00613812
CD34	0.563968	0.0044497	1.36124	0.0211602
CHD1	0.551579	0.0235154	0.583176	0.0388255
CLEC1A	0.509379	0.0105182	1.75887	0.02173
CLYBL-AS1	0.307849	0.0352012	2.05936	0.0264329
COL4A2	0.903302	0.00381652	1.37286	0.0168533
CSF1	0.271828	0.0133187	0.971785	0.0293652
DOCK6	0.235939	0.0328211	0.93734	0.0139187
EHMT1	0.914619	8.28764e-05	0.43467	0.00212626
ELN	0.377389	0.0099901	1.18515	0.0235175
FES	0.357777	0.0326351	1.21086	0.0242783
FMO2	0.325309	0.0290043	1.16951	0.00910878
FOXC1	0.74054	0.0494345	1.40254	0.0218934
GGT1	0.535741	0.00764059	0.803832	0.0365753
GRAP2	0.334049	0.0275304	1.67521	0.0130183
H1-3	0.363347	0.00457408	3.03733	0.0492898
HAAO	0.345234	0.0280325	1.13376	0.0397
HSD17B7	0.873299	0.000139435	0.620648	0.0349739
KCNE4	0.642457	0.0187463	2.61547	0.000329128
LAG3	0.318948	0.0355015	1.68095	0.0492898
LINC00324	0.457919	0.0470459	1.07129	0.0296231
LINC01686	0.301526	0.0458727	1.72652	0.0240947
LINC02363	0.287512	0.00188602	1.8928	0.019545
LINC02757	0.197985	0.0328846	1.92241	0.0370053
MAP3K6	0.271489	0.0163101	1.01329	0.0337643
MAPKAPK2	0.298994	0.0137757	0.81615	0.0307364
MCM8	0.220632	0.0365182	0.921899	0.00694693
MEDAG	0.332201	0.0254673	2.76986	0.00418704
MUTYH	0.493788	0.0122119	0.58687	0.03886
MXI1	0.75814	0.0397605	0.640311	0.0121674
MYL3	0.261998	0.036606	1.18359	0.0296231
NEAT1	0.933281	0.0371722	1.63674	0.00337947
NSUN6	1.40867	0.000166687	0.370397	0.0477987
NUMA1	0.40285	0.00608016	0.500569	0.0116213
P3H2	0.288549	0.0272167	0.912955	0.00777008
PER1	0.263828	0.0230065	0.767408	0.0138895
PHF19	0.434999	0.00735963	0.745166	0.0492898
PLTP	0.502527	0.0297655	0.924593	0.0384351
PPP1R13L	0.533483	0.0199309	1.88337	0.000289375
PRDM1	0.272234	0.0380307	1.04561	0.0345355
PRF1	0.310606	0.0233722	2.5688	0.000289375
PRPH	0.400942	0.0156631	1.17401	0.0479622
PTGER1	0.408688	0.00613896	2.30105	0.0424372
PTGIR	0.499407	0.0237007	1.59824	0.00917283
PXDC1	0.475184	0.0437078	0.961986	0.0338019
RBMS3	0.234748	0.0335577	0.733475	0.0310994
RDH5	0.648292	0.000243943	1.34158	0.0206933
RESF1	0.540315	0.00725448	0.369269	0.0361832
SLA2	0.31706	0.0205623	1.69284	0.00541791
SLAMF6	0.786542	0.00117368	1.51117	0.0442068
SLC26A6	0.504579	0.0197668	1.04339	0.0378902
SMC5	0.305875	0.0114516	0.573543	0.0377875
SOX13	0.461917	0.000937117	0.86278	0.000650354
SPACA6	0.299041	0.0392927	0.844177	0.0442736
SRGAP1	0.53078	0.00139416	0.791482	0.0217821
TBX19	0.453589	0.00653551	1.05139	0.014009
THOC2	0.448518	0.00724555	0.323467	0.0291892
TLR5	0.321444	0.0485962	1.51321	0.0350426
TNKS1BP1	0.328738	0.00533596	0.385017	0.0422358
TRIOBP	0.313218	0.036288	0.727183	0.0338674
TRIP10	0.511529	0.00293821	1.42623	0.0277279
UCMA	0.387513	0.0042419	3.0183	0.0308031
WWC3	0.760557	0.00329408	0.449207	0.0364696
ZFAND2A-DT	0.246095	0.0426678	0.701949	0.0255986
ZNF704	0.415381	0.0307453	0.384144	0.0220408

## Sheet: Downregulated Genes
gene	GSE5281		GSE173955
	Log Fold Change(logFC)	Adjusted P-Value	Log Fold Change(logFC)	Adjusted P-Value
AAGAB	-0.726336	0.00134174	-0.522914	0.0193866
ABHD6	-0.473723	0.00473773	-0.599128	0.00817156
ACP1	-0.736131	0.00390739	-0.634911	0.00318338
ACP2	-1.21615	0.000264374	-0.481074	0.0234576
ACTR10	-1.05283	0.0184501	-0.711164	0.0130183
ADARB1	-0.357953	0.000946812	-0.752756	0.0469478
AKAP11	-0.406953	0.0199622	-0.80003	0.0413666
ANKRD46	-1.05004	0.023707	-0.739388	0.0342113
ANXA6	-0.637301	0.000516936	-0.795454	0.00346202
AP1M1	-0.693821	0.000457873	-0.510554	0.0376823
AP1S1	-0.386018	0.0478404	-0.962512	0.0329401
AP2B1	-1.05805	0.00429921	-0.448398	0.00910878
AP2M1	-1.62228	0.00140056	-0.595313	0.0228976
AP2S1	-1.13269	0.00231006	-0.649812	0.0190739
AP3M2	-0.490578	0.00393504	-0.744409	0.00766587
APBB1	-0.479152	0.0363477	-0.530061	0.0316128
APMAP	-1.31176	0.000197766	-0.353458	0.0315612
APOO	-1.24283	0.0222375	-0.638775	0.00802139
ARFGEF1	-0.438332	0.00763145	-0.300719	0.0433254
ARL6IP1	-0.691701	0.00557565	-0.686432	0.013235
ARL8B	-0.762051	0.00194668	-0.776019	0.00264705
ARPC1A	-2.8042	0.000959862	-0.48158	0.0483726
ASNSD1	-0.891543	0.0176827	-0.522522	0.0258007
ATAD1	-1.09851	0.0142975	-0.50144	0.0138895
ATP5F1B	-1.92309	0.000875469	-0.604834	0.0139527
ATP5F1C	-1.44821	0.00249322	-0.423298	0.046521
ATP5MC3	-1.22709	0.00786452	-0.582879	0.0122409
ATP5PB	-1.08046	0.00754757	-0.507866	0.00271833
ATP6AP1	-1.16189	0.00339258	-0.607942	0.00960576
ATP6V0D1	-1.33817	0.00113257	-0.742873	0.0207673
ATP6V1A	-0.682764	0.016986	-1.14666	0.0124178
ATP6V1B2	-1.93931	0.0025911	-0.859293	0.0430583
ATP6V1C1	-0.699191	0.0150686	-0.942595	0.021526
ATP6V1E1	-1.46292	0.000366445	-0.804327	0.00271833
ATP8A2	-0.761137	0.0204863	-1.22231	0.0195694
ATPAF1	-0.430596	0.0391315	-0.510526	0.0298925
ATXN10	-0.963019	0.0187512	-0.725682	0.0012843
BAG5	-0.685503	0.00105814	-0.318136	0.0351572
BCAS2	-1.07202	0.0114357	-0.495773	0.0156174
BCAT1	-0.403156	0.00832501	-0.581011	0.0321422
BEND5	-0.696377	0.000427721	-0.749803	0.0388255
BEND6	-0.333385	0.0315736	-0.783037	0.00590335
BEX3	-0.617761	0.0117416	-0.572801	0.0308144
BRF2	-0.434017	0.0118854	-0.848829	0.0283098
BRMS1L	-0.544942	0.0115838	-0.711613	0.0175144
BTBD10	-1.05001	0.00149744	-0.85015	0.0110288
BTBD3	-0.602463	0.0475998	-0.633379	0.044955
C1orf216	-1.30251	0.000191666	-1.1101	0.00957947
C1orf52	-0.888096	0.00881319	-0.522716	0.0372124
CAB39	-0.841383	0.00119858	-0.504484	0.0133476
CADPS	-0.559185	0.0142029	-1.13609	0.0435838
CALM2	-0.565864	0.0125786	-0.586461	0.0408381
CAPRIN1	-0.575419	0.00525557	-0.358587	0.0146136
CASD1	-0.77413	9.58105e-05	-0.566625	0.0448553
CCDC127	-0.503337	0.0390573	-0.431139	0.0193419
CCSAP	-0.335235	0.0215973	-0.719608	0.0303007
CCT4	-0.808249	0.00138057	-0.49865	0.00856614
CD83	-0.892564	0.048659	-0.804119	0.0215496
CD99L2	-0.775647	0.000171663	-0.596504	0.00590335
CEP15	-0.446297	0.0237534	-0.824358	0.00856614
CHP1	-0.623691	0.00240335	-0.663188	0.00337947
CIAPIN1	-0.57567	0.00978111	-0.445799	0.0291372
CISD1	-0.699261	0.0440498	-0.801768	0.0198825
CLASP2	-0.455107	0.0131278	-0.416111	0.0284771
CLCN4	-0.374679	0.00638563	-0.822049	0.0139933
CLTC	-0.389533	0.00175248	-0.726552	0.00340292
CMSS1	-0.819475	0.0177659	-0.674973	0.00960576
CNRIP1	-0.84253	0.0115983	-0.619821	0.0200598
COPS3	-1.60936	0.000696734	-0.501102	0.0130535
COPS4	-0.659428	0.00530585	-0.734362	0.00832011
COPS7A	-0.832545	0.0112813	-0.524387	0.0154394
COPS8	-0.496504	0.0494345	-0.624709	0.0101502
CUL1	-0.828529	0.00175248	-0.397284	0.02516
CUL2	-0.763326	0.0254276	-0.618194	0.0210043
CYRIA	-0.661289	0.047472	-0.997859	0.0165409
DCTN2	-0.355229	0.00638563	-0.480715	0.0106562
DCTN5	-0.31909	0.0121287	-0.46092	0.039664
DDX1	-1.51655	0.00598976	-0.642917	0.00685116
DENR	-0.339556	0.0147205	-0.666421	0.0101837
DHCR24	-2.1969	0.000554505	-0.58462	0.022739
DIRAS1	-0.337815	0.0422089	-1.36411	0.00271833
DLD	-1.28432	0.00647024	-0.483225	0.0165409
DLG2	-0.584114	0.0200528	-0.763189	0.0385417
DLG3	-0.541823	0.00145677	-0.95849	0.0202613
DMAC1	-0.450646	0.0454954	-0.484629	0.0119679
DMXL2	-0.54427	0.0376252	-0.8216	0.0300816
DNAJA2	-0.942603	0.023467	-0.499679	0.0434883
DNAJA4	-0.368659	0.00840853	-0.72556	0.0216173
DNAJC5	-0.793073	0.00108298	-0.647746	0.0253717
DOP1B	-0.369917	0.00151452	-0.708726	0.0101911
DRG1	-0.710768	0.00613983	-0.382342	0.0495299
DTD1	-0.412755	0.00993407	-0.447281	0.0350426
DYNLL1	-1.34282	0.00305898	-0.601304	0.0194384
EAF1	-1.02945	0.00388382	-0.468081	0.0115485
ECHS1	-1.13621	0.000816538	-0.424667	0.0484488
EEF1E1	-0.796302	0.0149109	-0.872024	0.00418704
EEIG2	-1.08854	0.00562746	-1.03982	0.0239506
EHD3	-0.625174	0.00138057	-0.759449	0.0486128
EIF4A2	-0.211102	0.0313077	-0.564438	0.0153574
EIF4E2	-0.62251	0.00210019	-0.422855	0.0154394
EIF4E3	-0.584398	0.0156184	-0.538449	0.0114814
ELOVL4	-0.862686	0.0349053	-1.30025	0.0168533
EMC3	-0.727579	0.00115845	-0.398015	0.0210043
ENO2	-1.42648	3.72832e-05	-1.03103	0.00895917
EPB41L3	-1.1824	0.0282932	-0.81424	0.00318338
EPS15	-0.721477	0.0407125	-0.452299	0.0216541
ERC2	-1.30547	0.00810487	-1.12845	0.0409012
ERLEC1	-0.553496	0.00282484	-0.719443	0.00337947
EXTL2	-0.838936	0.0297642	-0.671414	0.0387088
FABP3	-1.78773	0.00063214	-1.20865	0.018285
FAM162A	-1.41489	5.6996e-05	-0.468747	0.0161626
FAM217B	-0.985608	0.00138412	-0.744132	0.0156174
FAM241B	-0.952793	0.000741956	-0.917063	0.0139728
FAR2	-0.661286	0.0426649	-0.75396	0.00869631
FAXC	-0.778066	0.0443277	-1.04889	0.0407256
FBXO34	-0.738047	0.00686327	-0.788435	0.03886
FEM1B	-0.469045	0.0256845	-0.445731	0.0435838
FGF13	-1.0299	0.0305062	-1.04054	0.0211441
FJX1	-0.522221	0.0492573	-0.930812	0.0012843
FUNDC1	-0.953278	0.0482064	-0.595989	0.00767128
GABARAPL1	-0.379033	0.0422089	-0.878082	0.00175706
GABRA5	-0.655167	0.0149902	-1.08047	0.03886
GALNT17	-0.830964	0.0387384	-1.03389	0.0347856
GDAP1	-0.391341	0.0321575	-0.908609	0.0128131
GFM1	-0.429991	0.0163101	-0.411931	0.00922725
GFM2	-0.419083	0.0069943	-0.570946	0.00895917
GGCT	-0.909085	0.000418834	-0.653718	0.01375
GHITM	-1.64811	0.000581996	-0.67417	0.0146745
GLRX3	-0.326786	0.0141223	-0.492877	0.0273665
GLS	-0.422459	0.00988787	-0.990201	0.0387761
GOLGA7B	-1.04785	0.00342568	-0.535975	0.0207673
GOT1	-2.18536	0.00057064	-0.961707	0.0313586
GOT2	-0.816393	0.0116609	-0.655415	0.0220408
GPRASP1	-1.4771	0.00118448	-0.724143	0.0408381
HCCS	-1.01874	0.000714724	-0.729725	0.0255986
HENMT1	-0.935807	0.0059331	-0.816739	0.0434883
HIGD1A	-0.751027	0.0125551	-0.594828	0.00179564
HINT1	-0.755305	0.0101443	-0.57269	0.034001
HIVEP2	-0.832529	0.00386205	-0.639923	0.0483616
HPRT1	-0.68905	0.00281199	-1.05686	0.0108182
HSPA8	-1.73341	0.00136036	-0.695269	0.0161626
HTT	-0.471891	0.0351404	-0.482336	0.0268757
HUNK	-0.511525	0.00456527	-1.18153	0.016092
IDH3A	-1.18918	0.00400965	-0.518741	0.0344093
IMMT	-1.48463	0.000275021	-0.481923	0.0139527
IQSEC1	-1.1409	0.000142151	-0.5644	0.034321
ITFG1	-0.535676	0.0476808	-0.831729	0.0338019
ITGB1BP1	-0.737636	0.00238395	-0.662025	0.0212976
JPT1	-1.01204	0.00103821	-0.937158	0.00908404
KAT14	-0.55112	0.00530022	-0.489413	0.0467917
KCNG3	-0.486745	0.0472487	-1.36373	0.0366043
KCNS2	-0.529366	0.00850138	-1.72831	0.0226241
KIAA0513	-0.43229	0.00383268	-0.995405	0.0278029
KIF3B	-0.812751	0.00694138	-0.488753	0.011025
KIFAP3	-1.90573	0.00576541	-0.812686	0.0222367
KLC1	-0.891399	0.00136835	-0.811587	0.00523199
KLHL12	-0.742259	0.00278947	-0.468446	0.0133476
KPNA2	-0.768242	0.0300426	-0.648817	0.039574
LAMTOR3	-0.879782	0.018263	-0.504855	0.0101837
LANCL1	-0.782042	0.0049167	-0.448829	0.0473274
LCMT1	-0.950512	0.000914378	-0.523771	0.023206
LEPROTL1	-0.831834	0.00708705	-0.395998	0.0421194
LMBR1	-0.418667	0.0241624	-0.452527	0.0268757
LNPK	-0.718083	0.00866123	-0.551645	0.0390217
LRPAP1	-0.566397	0.0153214	-0.655677	0.00684949
LRPPRC	-0.660006	0.00197758	-0.443151	0.0387749
LRRC8B	-0.59092	0.00207319	-0.91727	0.0377875
LY86-AS1	-0.424649	0.0490143	-1.81671	0.0307364
LYRM9	-0.453356	0.000210091	-0.720065	0.0457632
MAD2L1BP	-0.895817	0.00136036	-0.580392	0.019612
MAEA	-1.1567	0.000371511	-0.532251	0.0226581
MANEAL	-1.30831	0.000775784	-0.733319	0.0351628
MAP2K1	-1.35882	0.010862	-1.09176	0.0210473
MAP7D2	-1.07019	0.0101228	-1.18641	0.03727
MAPK1	-0.370044	0.00598278	-0.800641	0.0448561
MAPK9	-0.638138	0.0222167	-0.870388	0.0264329
MDH1	-1.62707	0.00925626	-1.13241	0.0121953
MDH2	-1.41626	0.000724148	-0.634421	0.0483256
METAP1	-0.857541	0.0392458	-0.459278	0.0318008
MKKS	-1.60562	0.000284095	-0.534143	0.0412604
MLLT11	-0.880693	0.0138285	-1.0465	0.0349213
MRFAP1L2	-1.13077	0.00352052	-0.530047	0.0288837
MRPL44	-0.541165	0.00136036	-0.372214	0.0402897
MRPL47	-0.411088	0.015504	-0.427779	0.0413666
MRPS17	-1.38745	9.86898e-05	-0.583227	0.0462019
MRPS23	-1.40981	0.000495292	-0.601391	0.0203675
MRPS33	-0.505874	0.0223293	-0.487896	0.0482998
MRPS35	-0.909383	0.000724148	-0.553904	0.0226241
MTERF1	-0.606416	0.0191322	-0.456903	0.0207673
MTOR	-0.292954	0.0483357	-0.290777	0.0448561
MTX2	-1.83926	0.00139389	-0.687715	0.00960038
NAA20	-1.3465	0.00517408	-0.366179	0.0291372
NAP1L5	-1.12864	0.0213636	-0.921657	0.0309345
NAPB	-0.402448	0.00181169	-1.2135	0.0207673
NCALD	-0.971311	0.00345518	-1.48835	0.00372581
NDFIP1	-0.626421	0.00590371	-0.850844	0.0207673
NDRG3	-0.958064	0.00246974	-0.797461	0.0182159
NDUFA8	-1.10811	0.00511626	-0.474678	0.0235599
NDUFA9	-1.03609	0.00452138	-0.52921	0.00910878
NDUFAB1	-1.15767	0.00334085	-0.62137	0.0483616
NDUFAF4	-0.494242	0.040081	-1.14087	0.00271833
NDUFB5	-0.978965	0.0101228	-0.556814	0.0139527
NDUFC2	-0.51014	0.0426599	-0.761849	0.0130535
NECAP1	-1.44311	0.00424637	-0.839745	0.0195694
NEK2	-0.551494	0.00112888	-1.96092	0.00332091
NELL2	-1.15248	0.00756011	-1.35505	0.0253457
NICN1	-0.532248	0.00714633	-0.556842	0.0476408
NKIRAS1	-0.95903	0.0131223	-0.926423	0.00268798
NPTX2	-1.14121	0.0280779	-1.9252	0.00569877
NRN1	-1.24692	0.00515609	-1.16189	0.00227958
NUDT2	-0.988141	0.00278947	-0.48787	0.00767128
NUDT21	-0.589528	0.0101115	-0.536501	0.0250009
NUDT9	-1.29302	0.0194312	-0.405942	0.0206121
OPA1	-0.829702	0.000739096	-0.630242	0.0375955
ORC5	-0.418905	0.01093	-0.58537	0.0493033
OXCT1	-1.19176	0.0304128	-1.06489	0.00578934
PAFAH1B1	-0.997721	0.00164369	-0.666162	0.0138895
PAIP2	-0.686046	0.00888457	-0.553768	0.00651204
PAM	-0.536185	0.0279236	-0.516272	0.0264462
PANK2	-0.321875	0.00321634	-0.45037	0.0256154
PARN	-1.18248	0.00155715	-3.87041	0.0430746
PCMT1	-1.07337	0.0104671	-1.12613	0.00418704
PDHA1	-1.1182	0.00113837	-0.451731	0.045027
PEBP1	-1.17864	8.28764e-05	-0.382815	0.0268487
PFKM	-1.45685	0.000222651	-0.574081	0.0494936
PFN2	-0.901954	0.0113334	-0.845861	0.00910878
PGAM1	-0.6654	0.0235154	-0.799117	0.000726397
PGK1	-1.03013	0.00464501	-0.73743	0.00189257
PGRMC1	-1.0723	0.00447788	-0.762785	0.0133476
PHF24	-0.721323	0.0183631	-1.19992	0.0210043
PIGK	-0.847964	0.00190727	-0.419999	0.0138895
PITHD1	-0.60196	8.98382e-05	-0.66096	0.0168533
PJA1	-0.760841	0.032616	-0.678104	0.02376
PKIA	-0.904722	0.0284788	-0.718561	0.0226566
PNMA1	-1.14623	0.0060264	-0.787703	0.00590335
PNMA2	-0.438754	0.0497648	-1.00243	0.0291892
PNMA8A	-1.1546	0.00187421	-1.00087	0.0431935
POP4	-0.646911	0.0122113	-0.435687	0.0242783
PPP1R14C	-1.07586	0.00367558	-0.852958	0.00994283
PPP1R2	-0.500587	0.0087113	-0.464666	0.0430686
PPP2CA	-0.804986	0.00356189	-0.635087	0.0206837
PPP3CB	-0.75436	0.0168362	-1.14639	0.00676204
PPP3R1	-0.745831	0.0146335	-1.26292	0.00895917
PRICKLE2	-0.823481	0.0329291	-0.674167	0.0255986
PRKAG2-AS1	-0.414377	0.0459056	-1.23327	0.0161863
PRPF19	-0.753747	0.000539293	-0.58682	0.0378718
PRSS3	-0.609623	0.0347793	-1.21135	0.0355129
PSMB7	-0.635272	0.0250673	-0.492498	0.0233005
PSMD1	-1.10084	0.0109655	-0.489451	0.019514
PTPN3	-0.846464	0.000661856	-1.76563	0.00590335
PWP1	-0.514226	0.0369232	-0.326066	0.0300936
RAB11A	-1.47311	0.00295533	-0.52604	0.0181653
RAB15	-0.45554	0.022975	-1.35993	0.00418704
RAB1A	-0.891437	0.00239832	-0.43114	0.0392517
RAB22A	-0.913703	0.0351515	-0.444342	0.0161626
RAB9B	-0.680081	0.000399485	-1.16679	0.00389798
RAD23B	-0.588105	0.0182881	-0.452235	0.0302056
RAN	-1.68309	0.00210931	-0.505542	0.00337947
RANBP6	-0.45646	0.0384668	-0.683729	0.00910878
RAP1GDS1	-1.27687	0.000661856	-0.869147	0.000650354
RARS1	-1.27111	0.00196376	-0.380168	0.00802139
RBM18	-0.553409	0.0252546	-0.484135	0.0323969
REEP1	-1.0108	0.000891062	-1.09096	0.00803856
REEP5	-0.905583	0.00264446	-0.783317	0.0162391
REPS2	-0.567329	0.00674519	-0.952279	0.0239506
RETREG1	-0.471948	0.0063763	-0.751666	0.00694693
RETREG2	-0.46482	0.0155385	-0.544019	0.0147012
RGS7	-0.521759	0.00602014	-1.16492	0.0207673
RIIAD1	-0.642633	0.0238575	-1.02963	0.0181874
RNF14	-0.399306	0.0414643	-0.444994	0.00516092
RNF8	-0.564292	0.0070256	-0.620746	0.0108413
RPRD1A	-0.694597	0.00214913	-0.52211	0.0206933
RSPO2	-0.564481	0.0159496	-1.48952	0.0266965
RTL6	-0.766165	0.00771974	-0.383515	0.0287751
RTN1	-0.547079	0.0431695	-1.07152	0.042259
RTN3	-1.54701	2.23686e-05	-0.990926	0.00960038
RUNDC1	-0.686514	0.00138412	-0.760123	0.00766587
SAE1	-0.246822	0.0288575	-0.524464	0.034305
SARAF	-0.726263	0.019465	-0.65891	0.00196993
SBNO1	-0.266613	0.0057705	-0.54164	0.0200598
SCN2B	-0.852739	2.8049e-05	-1.16002	0.0265797
SCOC	-0.845908	0.0188686	-0.887251	0.0265797
SDHAF4	-0.505796	0.03721	-0.600616	0.0296231
SDR16C5	-1.12796	0.012338	-1.63524	0.0215496
SEH1L	-0.51047	0.0250425	-0.744073	0.0115485
SELENOI	-0.728758	0.000327507	-0.714659	0.02194
SELENOT	-0.750764	0.0154474	-0.393009	0.0211265
SERINC3	-0.848193	0.0108131	-0.549875	0.00644266
SH3GL2	-1.02773	0.0129508	-1.23765	0.0483126
SHOC2	-1.19751	0.00190215	-0.614346	0.0215901
SHROOM2	-1.0207	0.000139435	-0.886583	0.0198811
SKP1	-0.754905	0.0135227	-0.45724	0.0112888
SLC16A14	-1.32106	9.97703e-05	-0.640815	0.0434883
SLC25A11	-1.1219	0.00246538	-0.523123	0.0196788
SLC25A14	-0.974985	0.000225193	-0.726018	0.016092
SLC25A4	-1.08121	0.00411412	-0.814714	0.0110288
SLC25A46	-1.39825	0.00586825	-0.6446	0.0122409
SLC27A4	-0.792028	0.000377385	-0.720176	0.0172143
SLC30A9	-0.719132	0.00483913	-0.599828	0.0155277
SLC9A6	-1.46866	0.000370737	-0.842883	0.0474381
SMIM13	-0.402908	0.0109652	-0.84017	0.0207673
SMS	-1.85834	0.000164029	-0.609557	0.0228387
SMYD2	-0.436374	0.0137446	-1.23713	0.00590335
SMYD3	-1.08609	0.0201471	-0.54147	0.0130769
SNAP25	-0.614986	0.0420762	-1.37364	0.0168533
SNAP91	-1.03946	0.0108274	-1.2006	0.0168533
SNCA	-0.851247	0.0212839	-1.07339	0.0181653
SNU13	-0.617672	0.00123088	-0.464356	0.0387761
SRPK2	-0.582695	0.0298156	-0.800525	0.00433624
SRPRB	-0.56973	0.013166	-0.447566	0.027368
STAU2	-0.784926	0.000445308	-0.994273	0.00703442
SUB1	-0.624372	0.0250469	-0.750716	0.0326485
SYN2	-0.621296	0.0189716	-1.41138	0.0236686
TBC1D9	-0.552694	0.0129283	-0.708194	0.0292334
TDP2	-1.01564	0.0185586	-0.333227	0.0265401
TDRKH	-0.727791	0.00236873	-0.535672	0.0179681
TIMM17A	-0.58593	0.00615171	-0.870614	0.00856614
TLN2	-0.404927	0.0250282	-0.924204	0.0039937
TM2D2	-1.59592	0.000280533	-0.459268	0.0108413
TMED3	-0.332011	0.00121077	-0.520324	0.0431876
TMEM182	-0.367232	0.000333446	-0.784991	0.0296231
TMEM230	-0.662525	0.00675552	-0.310651	0.046521
TMEM38A	-0.49112	0.0460953	-1.1493	0.0195694
TMEM9	-0.929636	0.000168747	-0.355566	0.0359253
TOMM20	-1.2568	0.00888488	-0.761989	0.031649
TPI1	-0.724907	0.00409161	-0.815166	0.00271833
TPRG1L	-1.13221	0.000578357	-0.777882	0.0239853
TRAPPC6B	-1.48862	0.000815344	-0.738558	0.0211171
TSPAN7	-1.15725	0.00433478	-0.924105	0.0207673
TTPAL	-0.767442	0.000346176	-0.852854	0.00271833
TUNAR	-1.01315	0.042429	-1.07644	0.0434883
TUSC3	-0.864338	0.0293143	-0.726609	0.0232339
TWF2	-0.425608	0.049982	-0.501498	0.0283746
TXNDC15	-0.679107	0.00238313	-0.401159	0.000763645
TXNDC9	-0.538724	0.00423269	-0.574398	0.00416695
TXNL4A	-0.511401	0.0325329	-0.544492	0.0294552
UBB	-0.62777	0.0107186	-0.323938	0.0310994
UBE2D2	-0.663643	0.0291404	-0.375405	0.0305699
UBE2F	-0.524047	0.0343953	-0.500045	0.0339839
UBE2N	-0.92793	0.00375614	-0.637843	0.020106
UBE2T	-0.764297	0.0494507	-0.905979	0.0242724
UBE2V2	-1.07674	0.00222009	-0.858804	0.00496243
UPRT	-1.25478	0.00102072	-0.493517	0.00590335
UQCC1	-0.265849	0.00568675	-0.467713	0.00689363
UQCRFS1	-1.53579	0.00465285	-0.607076	0.0253457
UQCRH	-1.11515	0.00585892	-0.615361	0.0156092
UROS	-0.370215	0.0478131	-0.62217	0.0348298
VAPB	-0.587988	0.00302311	-0.491701	0.00192998
VDAC1	-0.733938	0.00797292	-0.773168	0.00189257
VDAC2	-1.21731	0.00556059	-0.447736	0.0390217
VDAC3	-0.831031	0.0104331	-0.573748	0.0264329
VPS50	-0.389472	0.014418	-0.638445	0.0384491
WDR7	-0.665083	0.00112866	-0.819447	0.0207673
WSB2	-0.75994	0.00985759	-0.76634	0.0197043
YARS2	-0.592751	0.0284106	-0.551996	0.0195694
YTHDF2	-0.907239	0.0065584	-0.418639	0.0433992
YWHAH	-0.882313	0.00276842	-1.08823	0.033848
YWHAZ	-1.2116	0.00399015	-0.832903	0.0188662
ZDHHC23	-1.51846	0.00582178	-1.09355	0.0469478
ZNF204P	-1.83267	0.000318482	-0.926984	0.0212498
ZNF365	-0.420994	0.0146605	-1.02752	0.0232339
ZNF702P	-0.713655	0.00849708	-1.19334	0.0287751
ZNF706	-0.557732	0.00821558	-0.401163	0.0483758
