# Supplementary material for: Bioinformatic analysis of hippocampal histopathology in Alzheimer’s disease and the therapeutic effects of active components of traditional Chinese medicine
Source: Front Pharmacol. 2024 Aug 16;15:1424803. doi: 10.3389/fphar.2024.1424803 (PMC11362046; doi:10.3389/fphar.2024.1424803)
Supplement: Supplementary file 2 [file Table3.XLSX]

## Sheet: upregulated genes
	ONTOLOGY	ID	Description	GeneRatio	BgRatio	pvalue	p.adjust	qvalue	geneID	Count
GO:0045606	BP	GO:0045606	positive regulation of epidermal cell differentiation	4/67	28/18870	2.78693e-06	0.00403635	0.00337966	NUMA1/FOXC1/BMP4/ALOX15B	4
GO:0045684	BP	GO:0045684	positive regulation of epidermis development	4/67	32/18870	4.84265e-06	0.00403635	0.00337966	NUMA1/FOXC1/BMP4/ALOX15B	4
GO:1902105	BP	GO:1902105	regulation of leukocyte differentiation	8/67	321/18870	1.75236e-05	0.00973727	0.00815307	SOX13/CD2/BCL6/FES/BMP4/CSF1/PRDM1/LAG3	8
GO:0042481	BP	GO:0042481	regulation of odontogenesis	3/67	18/18870	3.36044e-05	0.0115575	0.00967713	CD34/BMP4/CSF1	3
GO:0045618	BP	GO:0045618	positive regulation of keratinocyte differentiation	3/67	19/18870	3.98039e-05	0.0115575	0.00967713	NUMA1/FOXC1/ALOX15B	3
GO:0045580	BP	GO:0045580	regulation of T cell differentiation	6/67	181/18870	4.40397e-05	0.0115575	0.00967713	SOX13/CD2/BCL6/BMP4/PRDM1/LAG3	6
GO:1903131	BP	GO:1903131	mononuclear cell differentiation	9/67	481/18870	4.85316e-05	0.0115575	0.00967713	SOX13/CD2/BCL6/FES/BMP4/CSF1/PRDM1/SLAMF6/LAG3	9
GO:0045604	BP	GO:0045604	regulation of epidermal cell differentiation	4/67	60/18870	6.09428e-05	0.012699	0.0106329	NUMA1/FOXC1/BMP4/ALOX15B	4
GO:0003231	BP	GO:0003231	cardiac ventricle development	5/67	127/18870	8.8238e-05	0.014225	0.0119107	PPP1R13L/FOXC1/BMP4/MYL3/PRDM1	5
GO:0045682	BP	GO:0045682	regulation of epidermis development	4/67	66/18870	8.86446e-05	0.014225	0.0119107	NUMA1/FOXC1/BMP4/ALOX15B	4
	ONTOLOGY	ID	Description	GeneRatio	BgRatio	pvalue	p.adjust	qvalue	geneID	Count
GO:0004955	MF	GO:0004955	prostaglandin receptor activity	2/69	10/18496	0.000605403	0.0461346	0.0392387	PTGIR/PTGER1	2
GO:0001222	MF	GO:0001222	transcription corepressor binding	3/69	47/18496	0.000716343	0.0461346	0.0392387	EHMT1/PER1/BCL6	3
GO:0004954	MF	GO:0004954	prostanoid receptor activity	2/69	11/18496	0.000738154	0.0461346	0.0392387	PTGIR/PTGER1	2
GO:0032404	MF	GO:0032404	mismatch repair complex binding	2/69	11/18496	0.000738154	0.0461346	0.0392387	MCM8/MUTYH	2
GO:0045159	MF	GO:0045159	myosin II binding	2/69	13/18496	0.0010418	0.0498455	0.042395	MYL3/TRIOBP	2
GO:0004953	MF	GO:0004953	icosanoid receptor activity	2/69	15/18496	0.00139568	0.0498455	0.042395	PTGIR/PTGER1	2
GO:1990226	MF	GO:1990226	histone methyltransferase binding	2/69	15/18496	0.00139568	0.0498455	0.042395	PRDM1/RESF1	2

## Sheet: downregulated genes
MCODE modules		ONTOLOGY	ID	Description	GeneRatio	BgRatio	pvalue	p.adjust	qvalue	geneID	Count			ONTOLOGY	ID	Description	GeneRatio	BgRatio	pvalue	p.adjust	qvalue	geneID	Count			ONTOLOGY	ID	Description	GeneRatio	BgRatio	pvalue	p.adjust	qvalue	geneID	Count			category	subcategory	ID	Description	GeneRatio	BgRatio	pvalue	p.adjust	qvalue	geneID	Count	SYMBOL
Scores=11750; Genes =17	GO:0009060	BP	GO:0009060	aerobic respiration	10/17	197/18870	2.23096e-16	5.26506e-14	2.55973e-14	PDHA1/ATP5F1C/NDUFAB1/ATP5PB/UQCRH/NDUFA8/NDUFC2/NDUFB5/NDUFA9/UQCRFS1	10		GO:0098798	CC	GO:0098798	mitochondrial protein-containing complex	13/17	300/19886	3.6456e-21	1.96863e-19	3.83748e-20	PDHA1/VDAC1/IMMT/ATP5F1C/NDUFAB1/ATP5PB/ATP5MC3/UQCRH/NDUFA8/NDUFC2/NDUFB5/NDUFA9/UQCRFS1	13		GO:0015453	MF	GO:0015453	oxidoreduction-driven active transmembrane transporter activity	6/17	68/18496	2.36199e-11	1.65339e-09	5.46987e-10	UQCRH/NDUFA8/NDUFC2/NDUFB5/NDUFA9/UQCRFS1	6		hsa05415	Human Diseases	Cardiovascular disease	hsa05415	Diabetic cardiomyopathy	13/15	203/8744	3.90971e-20	1.68117e-18	6.17322e-19	5160/7416/509/4706/515/7417/518/7388/4702/4718/4711/4704/7386	13	PDHA1; VDAC1; ATP5F1C; NDUFAB1; ATP5PB; VDAC2; ATP5MC3; UQCRH; NDUFA8; NDUFC2; NDUFB5; NDUFA9; UQCRFS1
	GO:0015986	BP	GO:0015986	proton motive force-driven ATP synthesis	8/17	76/18870	1.1186e-15	1.19408e-13	5.80529e-14	ATP5F1C/NDUFAB1/ATP5PB/ATP5MC3/NDUFA8/NDUFC2/NDUFB5/NDUFA9	8		GO:0098800	CC	GO:0098800	inner mitochondrial membrane protein complex	11/17	158/19886	6.64688e-20	1.79466e-18	3.49836e-19	IMMT/ATP5F1C/NDUFAB1/ATP5PB/ATP5MC3/UQCRH/NDUFA8/NDUFC2/NDUFB5/NDUFA9/UQCRFS1	11		GO:0009055	MF	GO:0009055	electron transfer activity	6/17	117/18496	6.5822e-10	2.30377e-08	7.62149e-09	UQCRH/NDUFA8/NDUFC2/NDUFB5/NDUFA9/UQCRFS1	6		hsa05208	Human Diseases	Cancer: overview	hsa05208	Chemical carcinogenesis - reactive oxygen species	12/15	223/8744	2.40013e-17	5.16028e-16	1.89484e-16	7416/509/4706/515/7417/518/7388/4702/4718/4711/4704/7386	12	VDAC1; ATP5F1C; NDUFAB1; ATP5PB; VDAC2; ATP5MC3; UQCRH; NDUFA8; NDUFC2; NDUFB5; NDUFA9; UQCRFS1
	GO:0045333	BP	GO:0045333	cellular respiration	10/17	243/18870	1.87253e-15	1.19408e-13	5.80529e-14	PDHA1/ATP5F1C/NDUFAB1/ATP5PB/UQCRH/NDUFA8/NDUFC2/NDUFB5/NDUFA9/UQCRFS1	10		GO:0005743	CC	GO:0005743	mitochondrial inner membrane	12/17	497/19886	2.87813e-16	5.18063e-15	1.00987e-15	IMMT/SLC25A11/ATP5F1C/NDUFAB1/ATP5PB/ATP5MC3/UQCRH/NDUFA8/NDUFC2/NDUFB5/NDUFA9/UQCRFS1	12		GO:0015399	MF	GO:0015399	primary active transmembrane transporter activity	6/17	164/18496	5.06121e-09	1.18095e-07	3.9069e-08	UQCRH/NDUFA8/NDUFC2/NDUFB5/NDUFA9/UQCRFS1	6		hsa05012	Human Diseases	Neurodegenerative disease	hsa05012	Parkinson disease	12/15	266/8744	2.06322e-16	2.90936e-15	1.06831e-15	7416/509/4706/515/7417/518/7388/4702/4718/4711/4704/7386	12	VDAC1; ATP5F1C; NDUFAB1; ATP5PB; VDAC2; ATP5MC3; UQCRH; NDUFA8; NDUFC2; NDUFB5; NDUFA9; UQCRFS1
	GO:0006119	BP	GO:0006119	oxidative phosphorylation	9/17	148/18870	2.02386e-15	1.19408e-13	5.80529e-14	ATP5F1C/NDUFAB1/ATP5PB/UQCRH/NDUFA8/NDUFC2/NDUFB5/NDUFA9/UQCRFS1	9		GO:1990204	CC	GO:1990204	oxidoreductase complex	8/17	128/19886	5.46707e-14	7.38054e-13	1.4387e-13	PDHA1/NDUFAB1/UQCRH/NDUFA8/NDUFC2/NDUFB5/NDUFA9/UQCRFS1	8		GO:0008137	MF	GO:0008137	NADH dehydrogenase (ubiquinone) activity	4/17	41/18496	4.84234e-08	7.05188e-07	2.33295e-07	NDUFA8/NDUFC2/NDUFB5/NDUFA9	4		hsa05020	Human Diseases	Neurodegenerative disease	hsa05020	Prion disease	12/15	272/8744	2.70638e-16	2.90936e-15	1.06831e-15	7416/509/4706/515/7417/518/7388/4702/4718/4711/4704/7386	12	VDAC1; ATP5F1C; NDUFAB1; ATP5PB; VDAC2; ATP5MC3; UQCRH; NDUFA8; NDUFC2; NDUFB5; NDUFA9; UQCRFS1
	GO:0006754	BP	GO:0006754	ATP biosynthetic process	8/17	102/18870	1.28662e-14	6.07286e-13	2.95246e-13	ATP5F1C/NDUFAB1/ATP5PB/ATP5MC3/NDUFA8/NDUFC2/NDUFB5/NDUFA9	8		GO:0098803	CC	GO:0098803	respiratory chain complex	7/17	91/19886	6.22313e-13	6.72098e-12	1.31013e-12	NDUFAB1/UQCRH/NDUFA8/NDUFC2/NDUFB5/NDUFA9/UQCRFS1	7		GO:0050136	MF	GO:0050136	NADH dehydrogenase (quinone) activity	4/17	42/18496	5.34905e-08	7.05188e-07	2.33295e-07	NDUFA8/NDUFC2/NDUFB5/NDUFA9	4		hsa05016	Human Diseases	Neurodegenerative disease	hsa05016	Huntington disease	12/15	306/8744	1.13091e-15	9.72581e-15	3.57129e-15	7416/509/4706/515/7417/518/7388/4702/4718/4711/4704/7386	12	VDAC1; ATP5F1C; NDUFAB1; ATP5PB; VDAC2; ATP5MC3; UQCRH; NDUFA8; NDUFC2; NDUFB5; NDUFA9; UQCRFS1
	GO:0009206	BP	GO:0009206	purine ribonucleoside triphosphate biosynthetic process	8/17	113/18870	2.98826e-14	1.08304e-12	5.26547e-13	ATP5F1C/NDUFAB1/ATP5PB/ATP5MC3/NDUFA8/NDUFC2/NDUFB5/NDUFA9	8		GO:0005746	CC	GO:0005746	mitochondrial respirasome	7/17	94/19886	7.8595e-13	7.07355e-12	1.37886e-12	NDUFAB1/UQCRH/NDUFA8/NDUFC2/NDUFB5/NDUFA9/UQCRFS1	7		GO:0003954	MF	GO:0003954	NADH dehydrogenase activity	4/17	44/18496	6.48013e-08	7.05188e-07	2.33295e-07	NDUFA8/NDUFC2/NDUFB5/NDUFA9	4		hsa00190	Metabolism	Energy metabolism	hsa00190	Oxidative phosphorylation	10/15	134/8744	1.43255e-15	1.02666e-14	3.76987e-15	509/4706/515/518/7388/4702/4718/4711/4704/7386	10	ATP5F1C; NDUFAB1; ATP5PB; ATP5MC3; UQCRH; NDUFA8; NDUFC2; NDUFB5; NDUFA9; UQCRFS1
	GO:0009145	BP	GO:0009145	purine nucleoside triphosphate biosynthetic process	8/17	114/18870	3.21242e-14	1.08304e-12	5.26547e-13	ATP5F1C/NDUFAB1/ATP5PB/ATP5MC3/NDUFA8/NDUFC2/NDUFB5/NDUFA9	8		GO:0070469	CC	GO:0070469	respirasome	7/17	102/19886	1.41296e-12	1.09e-11	2.12476e-12	NDUFAB1/UQCRH/NDUFA8/NDUFC2/NDUFB5/NDUFA9/UQCRFS1	7		GO:0003955	MF	GO:0003955	NAD(P)H dehydrogenase (quinone) activity	4/17	45/18496	7.10834e-08	7.05188e-07	2.33295e-07	NDUFA8/NDUFC2/NDUFB5/NDUFA9	4		hsa05010	Human Diseases	Neurodegenerative disease	hsa05010	Alzheimer disease	12/15	384/8744	1.75825e-14	1.08007e-13	3.96597e-14	7416/509/4706/515/7417/518/7388/4702/4718/4711/4704/7386	12	VDAC1; ATP5F1C; NDUFAB1; ATP5PB; VDAC2; ATP5MC3; UQCRH; NDUFA8; NDUFC2; NDUFB5; NDUFA9; UQCRFS1
	GO:0009201	BP	GO:0009201	ribonucleoside triphosphate biosynthetic process	8/17	119/18870	4.56802e-14	1.31926e-12	6.41386e-13	ATP5F1C/NDUFAB1/ATP5PB/ATP5MC3/NDUFA8/NDUFC2/NDUFB5/NDUFA9	8		GO:0005747	CC	GO:0005747	mitochondrial respiratory chain complex I	5/17	49/19886	4.45571e-10	2.40608e-09	4.69022e-10	NDUFAB1/NDUFA8/NDUFC2/NDUFB5/NDUFA9	5		GO:0022804	MF	GO:0022804	active transmembrane transporter activity	7/17	454/18496	8.0593e-08	7.05188e-07	2.33295e-07	SLC25A11/UQCRH/NDUFA8/NDUFC2/NDUFB5/NDUFA9/UQCRFS1	7		hsa05022	Human Diseases	Neurodegenerative disease	hsa05022	Pathways of neurodegeneration - multiple diseases	12/15	476/8744	2.32183e-13	1.24798e-12	4.58256e-13	7416/509/4706/515/7417/518/7388/4702/4718/4711/4704/7386	12	VDAC1; ATP5F1C; NDUFAB1; ATP5PB; VDAC2; ATP5MC3; UQCRH; NDUFA8; NDUFC2; NDUFB5; NDUFA9; UQCRFS1
	GO:0015980	BP	GO:0015980	energy derivation by oxidation of organic compounds	10/17	337/18870	5.03106e-14	1.31926e-12	6.41386e-13	PDHA1/ATP5F1C/NDUFAB1/ATP5PB/UQCRH/NDUFA8/NDUFC2/NDUFB5/NDUFA9/UQCRFS1	10		GO:0030964	CC	GO:0030964	NADH dehydrogenase complex	5/17	49/19886	4.45571e-10	2.40608e-09	4.69022e-10	NDUFAB1/NDUFA8/NDUFC2/NDUFB5/NDUFA9	5		GO:0015078	MF	GO:0015078	proton transmembrane transporter activity	5/17	142/18496	1.42782e-07	1.11052e-06	3.67391e-07	ATP5F1C/ATP5PB/ATP5MC3/UQCRH/UQCRFS1	5		hsa04714	Organismal Systems	Environmental adaptation	hsa04714	Thermogenesis	10/15	232/8744	3.81418e-13	1.82233e-12	6.69155e-13	509/4706/515/518/7388/4702/4718/4711/4704/7386	10	ATP5F1C; NDUFAB1; ATP5PB; ATP5MC3; UQCRH; NDUFA8; NDUFC2; NDUFB5; NDUFA9; UQCRFS1
	GO:0009152	BP	GO:0009152	purine ribonucleotide biosynthetic process	9/17	213/18870	5.64553e-14	1.33234e-12	6.4775e-13	PDHA1/ATP5F1C/NDUFAB1/ATP5PB/ATP5MC3/NDUFA8/NDUFC2/NDUFB5/NDUFA9	9		GO:0045271	CC	GO:0045271	respiratory chain complex I	5/17	49/19886	4.45571e-10	2.40608e-09	4.69022e-10	NDUFAB1/NDUFA8/NDUFC2/NDUFB5/NDUFA9	5		GO:0016655	MF	GO:0016655	oxidoreductase activity, acting on NAD(P)H, quinone or similar compound as acceptor	4/17	57/18496	1.87184e-07	1.31029e-06	4.3348e-07	NDUFA8/NDUFC2/NDUFB5/NDUFA9	4		hsa05014	Human Diseases	Neurodegenerative disease	hsa05014	Amyotrophic lateral sclerosis	11/15	364/8744	6.5968e-13	2.83663e-12	1.0416e-12	7416/509/4706/515/518/7388/4702/4718/4711/4704/7386	11	VDAC1; ATP5F1C; NDUFAB1; ATP5PB; ATP5MC3; UQCRH; NDUFA8; NDUFC2; NDUFB5; NDUFA9; UQCRFS1
Scores=8552; Genes=30		ONTOLOGY	ID	Description	GeneRatio	BgRatio	pvalue	p.adjust	qvalue	geneID	Count			ONTOLOGY	ID	Description	GeneRatio	BgRatio	pvalue	p.adjust	qvalue	geneID	Count			ONTOLOGY	ID	Description	GeneRatio	BgRatio	pvalue	p.adjust	qvalue	geneID	Count			category	subcategory	ID	Description	GeneRatio	BgRatio	pvalue	p.adjust	qvalue	geneID	Count	SYMBOL
	GO:0048488	BP	GO:0048488	synaptic vesicle endocytosis	6/30	71/18870	1.26428e-09	5.64173e-07	4.26366e-07	AP2B1/AP2M1/AP2S1/AP3M2/SH3GL2/SNAP91	6		GO:0030118	CC	GO:0030118	clathrin coat	10/30	48/19886	7.13765e-20	8.92206e-18	4.20746e-18	AP1M1/AP1S1/AP2B1/AP2M1/AP2S1/AP3M2/CLTC/EPS15/NCALD/NECAP1	10		GO:0030276	MF	GO:0030276	clathrin binding	8/29	70/18496	1.12199e-13	1.33516e-11	7.79486e-12	AP1M1/AP1S1/AP2B1/AP2M1/AP2S1/CLTC/NCALD/SNAP91	8		hsa01200	Metabolism	Global and overview maps	hsa01200	Carbon metabolism	8/26	115/8744	8.98221e-10	8.98221e-08	6.05117e-08	1738/1892/2026/3419/4191/5213/5223/7167	8	DLD; ECHS1; ENO2; IDH3A; MDH2; PFKM; PGAM1; TPI1
	GO:0140238	BP	GO:0140238	presynaptic endocytosis	6/30	72/18870	1.37771e-09	5.64173e-07	4.26366e-07	AP2B1/AP2M1/AP2S1/AP3M2/SH3GL2/SNAP91	6		GO:0030117	CC	GO:0030117	membrane coat	10/30	94/19886	9.45873e-17	3.94114e-15	1.85856e-15	AP1M1/AP1S1/AP2B1/AP2M1/AP2S1/AP3M2/CLTC/EPS15/NCALD/NECAP1	10		GO:0035615	MF	GO:0035615	clathrin adaptor activity	5/29	18/18496	5.56478e-11	2.99247e-09	1.74704e-09	AP1M1/AP1S1/AP2B1/AP2M1/AP2S1	5		hsa00010	Metabolism	Carbohydrate metabolism	hsa00010	Glycolysis / Gluconeogenesis	5/26	67/8744	1.31842e-06	5.79647e-05	3.90499e-05	1738/2026/5213/5223/7167	5	DLD; ENO2; PFKM; PGAM1; TPI1
	GO:0036465	BP	GO:0036465	synaptic vesicle recycling	6/30	82/18870	3.05416e-09	8.33786e-07	6.30121e-07	AP2B1/AP2M1/AP2S1/AP3M2/SH3GL2/SNAP91	6		GO:0048475	CC	GO:0048475	coated membrane	10/30	94/19886	9.45873e-17	3.94114e-15	1.85856e-15	AP1M1/AP1S1/AP2B1/AP2M1/AP2S1/AP3M2/CLTC/EPS15/NCALD/NECAP1	10		GO:0140312	MF	GO:0140312	cargo adaptor activity	5/29	19/18496	7.54403e-11	2.99247e-09	1.74704e-09	AP1M1/AP1S1/AP2B1/AP2M1/AP2S1	5		hsa05016	Human Diseases	Neurodegenerative disease	hsa05016	Huntington disease	8/26	306/8744	1.84967e-06	5.79647e-05	3.90499e-05	163/1173/1175/506/1213/2475/291/7419	8	AP2B1; AP2M1; AP2S1; ATP5F1B; CLTC; MTOR; SLC25A4; VDAC3
	GO:0072583	BP	GO:0072583	clathrin-dependent endocytosis	5/30	47/18870	1.04721e-08	1.60066e-06	1.20968e-06	AP2B1/AP2M1/AP2S1/CLTC/SNAP91	5		GO:0030125	CC	GO:0030125	clathrin vesicle coat	8/30	34/19886	1.71014e-16	5.34419e-15	2.52021e-15	AP1M1/AP1S1/AP2B1/AP2M1/AP2S1/CLTC/NCALD/NECAP1	8		GO:0005048	MF	GO:0005048	signal sequence binding	3/29	47/18496	5.36445e-05	0.00159593	0.000931721	AP2B1/AP2M1/TOMM20	3		hsa01230	Metabolism	Global and overview maps	hsa01230	Biosynthesis of amino acids	5/26	75/8744	2.31859e-06	5.79647e-05	3.90499e-05	2026/3419/5213/5223/7167	5	ENO2; IDH3A; PFKM; PGAM1; TPI1
	GO:0048268	BP	GO:0048268	clathrin coat assembly	4/30	17/18870	1.21742e-08	1.60066e-06	1.20968e-06	AP2S1/CLTC/EPS15/SNAP91	4		GO:0030120	CC	GO:0030120	vesicle coat	8/30	62/19886	3.09799e-14	7.74498e-13	3.65237e-13	AP1M1/AP1S1/AP2B1/AP2M1/AP2S1/CLTC/NCALD/NECAP1	8		GO:0016835	MF	GO:0016835	carbon-oxygen lyase activity	3/29	77/18496	0.000234477	0.00558055	0.00325799	ECHS1/ENO2/TPI1	3		hsa04961	Organismal Systems	Excretory system	hsa04961	Endocrine and other factor-regulated calcium reabsorption	4/26	53/8744	1.62934e-05	0.000325868	0.000219532	163/1173/1175/1213	4	AP2B1; AP2M1; AP2S1; CLTC
	GO:0006735	BP	GO:0006735	NADH regeneration	4/30	18/18870	1.56353e-08	1.60066e-06	1.20968e-06	ENO2/PFKM/PGAM1/TPI1	4		GO:0005905	CC	GO:0005905	clathrin-coated pit	8/30	75/19886	1.52615e-13	3.17948e-12	1.49937e-12	AP1S1/AP2B1/AP2M1/AP2S1/CLTC/EPS15/NECAP1/SNAP91	8		GO:0030674	MF	GO:0030674	protein-macromolecule adaptor activity	5/29	421/18496	0.000451307	0.00895092	0.00522566	AP1M1/AP1S1/AP2B1/AP2M1/AP2S1	5		hsa04144	Cellular Processes	Transport and catabolism	hsa04144	Endocytosis	6/26	250/8744	7.31939e-05	0.00107809	0.000726293	163/1173/1175/1213/2060/6456	6	AP2B1; AP2M1; AP2S1; CLTC; EPS15; SH3GL2
	GO:0061621	BP	GO:0061621	canonical glycolysis	4/30	18/18870	1.56353e-08	1.60066e-06	1.20968e-06	ENO2/PFKM/PGAM1/TPI1	4		GO:0030665	CC	GO:0030665	clathrin-coated vesicle membrane	9/30	136/19886	3.17133e-13	5.66308e-12	2.67059e-12	AP1M1/AP1S1/AP2B1/AP2M1/AP2S1/CLTC/NCALD/NECAP1/SH3GL2	9		GO:0050750	MF	GO:0050750	low-density lipoprotein particle receptor binding	2/29	24/18496	0.000641264	0.0109015	0.00636443	AP2M1/CLTC	2		hsa04721	Organismal Systems	Nervous system	hsa04721	Synaptic vesicle cycle	4/26	78/8744	7.54664e-05	0.00107809	0.000726293	163/1173/1175/1213	4	AP2B1; AP2M1; AP2S1; CLTC
	GO:0061718	BP	GO:0061718	glucose catabolic process to pyruvate	4/30	18/18870	1.56353e-08	1.60066e-06	1.20968e-06	ENO2/PFKM/PGAM1/TPI1	4		GO:0030136	CC	GO:0030136	clathrin-coated vesicle	10/30	212/19886	3.82338e-13	5.97404e-12	2.81723e-12	AP1M1/AP1S1/AP2B1/AP2M1/AP2S1/CLTC/NCALD/NECAP1/SH3GL2/SNAP91	10		GO:0070325	MF	GO:0070325	lipoprotein particle receptor binding	2/29	29/18496	0.000938737	0.0139637	0.00815219	AP2M1/CLTC	2		hsa00020	Metabolism	Carbohydrate metabolism	hsa00020	Citrate cycle (TCA cycle)	3/26	30/8744	8.985e-05	0.00112312	0.000756632	1738/3419/4191	3	DLD; IDH3A; MDH2
	GO:0061620	BP	GO:0061620	glycolytic process through glucose-6-phosphate	4/30	20/18870	2.47013e-08	2.24782e-06	1.69876e-06	ENO2/PFKM/PGAM1/TPI1	4		GO:0030131	CC	GO:0030131	clathrin adaptor complex	6/30	26/19886	1.56014e-12	2.16687e-11	1.02185e-11	AP1M1/AP1S1/AP2B1/AP2M1/AP2S1/AP3M2	6		GO:0097718	MF	GO:0097718	disordered domain specific binding	2/29	32/18496	0.00114349	0.0151195	0.00882697	AP2M1/CLTC	2		hsa04142	Cellular Processes	Transport and catabolism	hsa04142	Lysosome	4/26	132/8744	0.00057327	0.00636967	0.00429115	8907/1174/10947/1213	4	AP1M1; AP1S1; AP3M2; CLTC
	GO:0006090	BP	GO:0006090	pyruvate metabolic process	6/30	118/18870	2.76313e-08	2.263e-06	1.71023e-06	DLD/ENO2/MTOR/PFKM/PGAM1/TPI1	6		GO:0030662	CC	GO:0030662	coated vesicle membrane	9/30	203/19886	1.19765e-11	1.49707e-10	7.05986e-11	AP1M1/AP1S1/AP2B1/AP2M1/AP2S1/CLTC/NCALD/NECAP1/SH3GL2	9		GO:0016853	MF	GO:0016853	isomerase activity	3/29	158/18496	0.00189856	0.0225929	0.01319	ECHS1/PGAM1/TPI1	3		hsa05230	Human Diseases	Cancer: overview	hsa05230	Central carbon metabolism in cancer	3/26	70/8744	0.00111956	0.0111956	0.00754232	2475/5213/5223	3	MTOR; PFKM; PGAM1
Scores=6000; Genes=6		ONTOLOGY	ID	Description	GeneRatio	BgRatio	pvalue	p.adjust	qvalue	geneID	Count			ONTOLOGY	ID	Description	GeneRatio	BgRatio	pvalue	p.adjust	qvalue	geneID	Count			ONTOLOGY	ID	Description	GeneRatio	BgRatio	pvalue	p.adjust	qvalue	geneID	Count			category	subcategory	ID	Description	GeneRatio	BgRatio	pvalue	p.adjust	qvalue	geneID	Count	SYMBOL
	GO:0032543	BP	GO:0032543	mitochondrial translation	6/6	130/18870	9.5179e-14	6.66253e-13	4.00754e-13	MRPS23/MRPL44/MRPS33/MRPS35/MRPL47/MRPS17	6		GO:0000313	CC	GO:0000313	organellar ribosome	6/6	89/19886	6.77067e-15	5.75507e-14	7.12702e-15	MRPS23/MRPL44/MRPS33/MRPS35/MRPL47/MRPS17	6		GO:0003735	MF	GO:0003735	structural constituent of ribosome	5/6	176/18496	4.38846e-10	1.31654e-09		MRPS23/MRPS33/MRPS35/MRPL47/MRPS17	5		hsa03010	Genetic Information Processing	Translation	hsa03010	Ribosome	1/1	170/8744	0.0194419	0.0194419		51373	1	MRPS17
	GO:0140053	BP	GO:0140053	mitochondrial gene expression	6/6	163/18870	3.78806e-13	1.32582e-12	7.97486e-13	MRPS23/MRPL44/MRPS33/MRPS35/MRPL47/MRPS17	6		GO:0005761	CC	GO:0005761	mitochondrial ribosome	6/6	89/19886	6.77067e-15	5.75507e-14	7.12702e-15	MRPS23/MRPL44/MRPS33/MRPS35/MRPL47/MRPS17	6		GO:0019843	MF	GO:0019843	rRNA binding	1/6	66/18496	0.0212228	0.0234515		MRPS17	1
													GO:0044391	CC	GO:0044391	ribosomal subunit	6/6	188/19886	6.59168e-13	3.73528e-12	4.62574e-13	MRPS23/MRPL44/MRPS33/MRPS35/MRPL47/MRPS17	6		GO:0003725	MF	GO:0003725	double-stranded RNA binding	1/6	73/18496	0.0234515	0.0234515		MRPL44	1
													GO:0005840	CC	GO:0005840	ribosome	6/6	246/19886	3.37266e-12	1.43338e-11	1.77508e-12	MRPS23/MRPL44/MRPS33/MRPS35/MRPL47/MRPS17	6
													GO:0098798	CC	GO:0098798	mitochondrial protein-containing complex	6/6	300/19886	1.12182e-11	3.81418e-11	4.72344e-12	MRPS23/MRPL44/MRPS33/MRPS35/MRPL47/MRPS17	6
													GO:0000314	CC	GO:0000314	organellar small ribosomal subunit	4/6	32/19886	8.26198e-11	2.00648e-10	2.48481e-11	MRPS23/MRPS33/MRPS35/MRPS17	4
													GO:0005763	CC	GO:0005763	mitochondrial small ribosomal subunit	4/6	32/19886	8.26198e-11	2.00648e-10	2.48481e-11	MRPS23/MRPS33/MRPS35/MRPS17	4
													GO:0005759	CC	GO:0005759	mitochondrial matrix	6/6	487/19886	2.0931e-10	4.44783e-10	5.50815e-11	MRPS23/MRPL44/MRPS33/MRPS35/MRPL47/MRPS17	6
													GO:0005743	CC	GO:0005743	mitochondrial inner membrane	6/6	497/19886	2.36606e-10	4.46922e-10	5.53464e-11	MRPS23/MRPL44/MRPS33/MRPS35/MRPL47/MRPS17	6
													GO:0015935	CC	GO:0015935	small ribosomal subunit	4/6	75/19886	2.78289e-09	4.73091e-09	5.85872e-10	MRPS23/MRPS33/MRPS35/MRPS17	4
Scores=6000; Genes=6		ONTOLOGY	ID	Description	GeneRatio	BgRatio	pvalue	p.adjust	qvalue	geneID	Count			ONTOLOGY	ID	Description	GeneRatio	BgRatio	pvalue	p.adjust	qvalue	geneID	Count			ONTOLOGY	ID	Description	GeneRatio	BgRatio	pvalue	p.adjust	qvalue	geneID	Count			category	subcategory	ID	Description	GeneRatio	BgRatio	pvalue	p.adjust	qvalue	geneID	Count	SYMBOL
	GO:0097401	BP	GO:0097401	synaptic vesicle lumen acidification	6/6	16/18870	1.27812e-19	8.94682e-18	2.28716e-18	ATP6V1E1/ATP6V1C1/ATP6AP1/ATP6V0D1/ATP6V1B2/ATP6V1A	6		GO:0033176	CC	GO:0033176	proton-transporting V-type ATPase complex	6/6	27/19886	3.44891e-18	1.5865e-16	2.17826e-17	ATP6V1E1/ATP6V1C1/ATP6AP1/ATP6V0D1/ATP6V1B2/ATP6V1A	6		GO:0042625	MF	GO:0042625	ATPase-coupled ion transmembrane transporter activity	5/6	24/18496	1.41331e-14	9.42204e-14	2.97538e-14	ATP6V1E1/ATP6V1C1/ATP6V0D1/ATP6V1B2/ATP6V1A	5		hsa05110	Human Diseases	Infectious disease: bacterial	hsa05110	Vibrio cholerae infection	6/6	50/8744	2.56425e-14	3.33352e-13	5.39841e-14	529/528/537/9114/526/523	6	ATP6V1E1; ATP6V1C1; ATP6AP1; ATP6V0D1; ATP6V1B2; ATP6V1A
	GO:0016188	BP	GO:0016188	synaptic vesicle maturation	6/6	27/18870	4.72447e-18	1.65356e-16	4.22715e-17	ATP6V1E1/ATP6V1C1/ATP6AP1/ATP6V0D1/ATP6V1B2/ATP6V1A	6		GO:0016469	CC	GO:0016469	proton-transporting two-sector ATPase complex	6/6	50/19886	1.85148e-16	4.2584e-15	5.84677e-16	ATP6V1E1/ATP6V1C1/ATP6AP1/ATP6V0D1/ATP6V1B2/ATP6V1A	6		GO:0044769	MF	GO:0044769	ATPase activity, coupled to transmembrane movement of ions, rotational mechanism	5/6	24/18496	1.41331e-14	9.42204e-14	2.97538e-14	ATP6V1E1/ATP6V1C1/ATP6V0D1/ATP6V1B2/ATP6V1A	5		hsa05120	Human Diseases	Infectious disease: bacterial	hsa05120	Epithelial cell signaling in Helicobacter pylori infection	6/6	70/8744	2.11579e-13	1.37526e-12	2.22715e-13	529/528/537/9114/526/523	6	ATP6V1E1; ATP6V1C1; ATP6AP1; ATP6V0D1; ATP6V1B2; ATP6V1A
	GO:0070050	BP	GO:0070050	neuron cellular homeostasis	6/6	63/18870	1.08444e-15	2.53037e-14	6.46861e-15	ATP6V1E1/ATP6V1C1/ATP6AP1/ATP6V0D1/ATP6V1B2/ATP6V1A	6		GO:0016471	CC	GO:0016471	vacuolar proton-transporting V-type ATPase complex	5/6	25/19886	1.22967e-14	1.8855e-13	2.58878e-14	ATP6V1E1/ATP6V1C1/ATP6V0D1/ATP6V1B2/ATP6V1A	5		GO:0046961	MF	GO:0046961	proton-transporting ATPase activity, rotational mechanism	5/6	24/18496	1.41331e-14	9.42204e-14	2.97538e-14	ATP6V1E1/ATP6V1C1/ATP6V0D1/ATP6V1B2/ATP6V1A	5		hsa04966	Organismal Systems	Excretory system	hsa04966	Collecting duct acid secretion	5/6	27/8744	1.13606e-12	3.99756e-12	6.47378e-13	529/528/9114/526/523	5	ATP6V1E1; ATP6V1C1; ATP6V0D1; ATP6V1B2; ATP6V1A
	GO:1902600	BP	GO:1902600	proton transmembrane transport	6/6	160/18870	3.38255e-13	5.91946e-12	1.51325e-12	ATP6V1E1/ATP6V1C1/ATP6AP1/ATP6V0D1/ATP6V1B2/ATP6V1A	6		GO:0030672	CC	GO:0030672	synaptic vesicle membrane	6/6	126/19886	5.73846e-14	5.27939e-13	7.24858e-14	ATP6V1E1/ATP6V1C1/ATP6AP1/ATP6V0D1/ATP6V1B2/ATP6V1A	6		GO:0019829	MF	GO:0019829	ATPase-coupled monoatomic cation transmembrane transporter activity	5/6	52/18496	8.63092e-13	4.31546e-12	1.36278e-12	ATP6V1E1/ATP6V1C1/ATP6V0D1/ATP6V1B2/ATP6V1A	5		hsa05323	Human Diseases	Immune disease	hsa05323	Rheumatoid arthritis	6/6	93/8744	1.23002e-12	3.99756e-12	6.47378e-13	529/528/537/9114/526/523	6	ATP6V1E1; ATP6V1C1; ATP6AP1; ATP6V0D1; ATP6V1B2; ATP6V1A
	GO:0099504	BP	GO:0099504	synaptic vesicle cycle	6/6	198/18870	1.23736e-12	1.7323e-11	4.42844e-12	ATP6V1E1/ATP6V1C1/ATP6AP1/ATP6V0D1/ATP6V1B2/ATP6V1A	6		GO:0099501	CC	GO:0099501	exocytic vesicle membrane	6/6	126/19886	5.73846e-14	5.27939e-13	7.24858e-14	ATP6V1E1/ATP6V1C1/ATP6AP1/ATP6V0D1/ATP6V1B2/ATP6V1A	6		GO:0042626	MF	GO:0042626	ATPase-coupled transmembrane transporter activity	5/6	96/18496	2.02584e-11	8.10337e-11	2.55896e-11	ATP6V1E1/ATP6V1C1/ATP6V0D1/ATP6V1B2/ATP6V1A	5		hsa00190	Metabolism	Energy metabolism	hsa00190	Oxidative phosphorylation	6/6	134/8744	1.15829e-11	3.01157e-11	4.87703e-12	529/528/537/9114/526/523	6	ATP6V1E1; ATP6V1C1; ATP6AP1; ATP6V0D1; ATP6V1B2; ATP6V1A
	GO:0099003	BP	GO:0099003	vesicle-mediated transport in synapse	6/6	220/18870	2.34633e-12	2.73738e-11	6.99783e-12	ATP6V1E1/ATP6V1C1/ATP6AP1/ATP6V0D1/ATP6V1B2/ATP6V1A	6		GO:0030665	CC	GO:0030665	clathrin-coated vesicle membrane	6/6	136/19886	9.15624e-14	7.01979e-13	9.63815e-14	ATP6V1E1/ATP6V1C1/ATP6AP1/ATP6V0D1/ATP6V1B2/ATP6V1A	6		GO:0015078	MF	GO:0015078	proton transmembrane transporter activity	5/6	142/18496	1.48196e-10	4.93987e-10	1.55996e-10	ATP6V1E1/ATP6V1C1/ATP6V0D1/ATP6V1B2/ATP6V1A	5		hsa04145	Cellular Processes	Transport and catabolism	hsa04145	Phagosome	6/6	152/8744	2.50127e-11	5.41943e-11	8.7764e-12	529/528/537/9114/526/523	6	ATP6V1E1; ATP6V1C1; ATP6AP1; ATP6V0D1; ATP6V1B2; ATP6V1A
	GO:0021700	BP	GO:0021700	developmental maturation	6/6	330/18870	2.73493e-11	2.73493e-10	6.99155e-11	ATP6V1E1/ATP6V1C1/ATP6AP1/ATP6V0D1/ATP6V1B2/ATP6V1A	6		GO:1904949	CC	GO:1904949	ATPase complex	6/6	146/19886	1.41244e-13	9.28175e-13	1.27438e-13	ATP6V1E1/ATP6V1C1/ATP6AP1/ATP6V0D1/ATP6V1B2/ATP6V1A	6		GO:0015399	MF	GO:0015399	primary active transmembrane transporter activity	5/6	164/18496	3.07161e-10	8.77603e-10	2.77138e-10	ATP6V1E1/ATP6V1C1/ATP6V0D1/ATP6V1B2/ATP6V1A	5		hsa04721	Organismal Systems	Nervous system	hsa04721	Synaptic vesicle cycle	5/6	78/8744	2.95635e-10	5.49036e-10	8.89127e-11	529/528/9114/526/523	5	ATP6V1E1; ATP6V1C1; ATP6V0D1; ATP6V1B2; ATP6V1A
	GO:0016050	BP	GO:0016050	vesicle organization	6/6	366/18870	5.11342e-11	4.47424e-10	1.14379e-10	ATP6V1E1/ATP6V1C1/ATP6AP1/ATP6V0D1/ATP6V1B2/ATP6V1A	6		GO:0000221	CC	GO:0000221	vacuolar proton-transporting V-type ATPase, V1 domain	4/6	11/19886	7.59474e-13	3.88176e-12	5.32964e-13	ATP6V1E1/ATP6V1C1/ATP6V1B2/ATP6V1A	4		GO:0022853	MF	GO:0022853	active monoatomic ion transmembrane transporter activity	5/6	244/18496	2.27685e-09	5.69211e-09	1.79751e-09	ATP6V1E1/ATP6V1C1/ATP6V0D1/ATP6V1B2/ATP6V1A	5		hsa05165	Human Diseases	Infectious disease: viral	hsa05165	Human papillomavirus infection	6/6	331/8744	2.81619e-09	4.5763e-09	7.41102e-10	529/528/537/9114/526/523	6	ATP6V1E1; ATP6V1C1; ATP6AP1; ATP6V0D1; ATP6V1B2; ATP6V1A
	GO:0007035	BP	GO:0007035	vacuolar acidification	4/6	34/18870	1.31383e-10	1.02187e-09	2.6123e-10	ATP6AP1/ATP6V0D1/ATP6V1B2/ATP6V1A	4		GO:0033180	CC	GO:0033180	proton-transporting V-type ATPase, V1 domain	4/6	11/19886	7.59474e-13	3.88176e-12	5.32964e-13	ATP6V1E1/ATP6V1C1/ATP6V1B2/ATP6V1A	4		GO:0022804	MF	GO:0022804	active transmembrane transporter activity	5/6	454/18496	5.12626e-08	1.13917e-07	3.59737e-08	ATP6V1E1/ATP6V1C1/ATP6V0D1/ATP6V1B2/ATP6V1A	5		hsa04150	Environmental Information Processing	Signal transduction	hsa04150	mTOR signaling pathway	4/6	156/8744	1.42249e-06	2.05471e-06	3.32747e-07	529/528/526/523	4	ATP6V1E1; ATP6V1C1; ATP6V1B2; ATP6V1A
	GO:0016241	BP	GO:0016241	regulation of macroautophagy	5/6	159/18870	2.37666e-10	1.66366e-09	4.25298e-10	ATP6V1E1/ATP6V1C1/ATP6V0D1/ATP6V1B2/ATP6V1A	5		GO:0030662	CC	GO:0030662	coated vesicle membrane	6/6	203/19886	1.05108e-12	4.83496e-12	6.63838e-13	ATP6V1E1/ATP6V1C1/ATP6AP1/ATP6V0D1/ATP6V1B2/ATP6V1A	6		GO:0046933	MF	GO:0046933	proton-transporting ATP synthase activity, rotational mechanism	1/6	18/18496	0.0058257	0.0116514	0.00367939	ATP6V1A	1		hsa04142	Cellular Processes	Transport and catabolism	hsa04142	Lysosome	2/6	132/8744	0.00326053	0.00423869	0.000686428	537/9114	2	ATP6AP1; ATP6V0D1
