# Supplementary material for: Bioinformatic analysis of hippocampal histopathology in Alzheimer’s disease and the therapeutic effects of active components of traditional Chinese medicine
Source: Front Pharmacol. 2024 Aug 16;15:1424803. doi: 10.3389/fphar.2024.1424803 (PMC11362046; doi:10.3389/fphar.2024.1424803)
Supplement: Supplementary file 4 [file Table1.XLSX]

## Sheet: Sheet1
Database	Website	search strategy
中国知网	https://www.cnki.net	(TKA=阿尔茨海默病 + 阿尔茨海默病患者 + 阿尔茨海默症 + 老年痴呆症 + 老年痴呆 + 老年性痴呆) AND (TKA=中药 + 中药制剂 + 中药治疗 + 中药汤剂 + 中药复方 + 中药疗法) AND (TKA=鼠 + 大鼠 + 小鼠 + 动物实验 + 动物模型)
万方数据知识服务平台	https://www.wanfangdata.com.cn/index.html	(题名或关键词:(阿尔茨海默病 or 阿尔茨海默病患者 or 阿尔茨海默症 or 老年痴呆症 or 老年痴呆 or 老年性痴呆) and 题名或关键词:(中药 or 中药制剂 or 中药治疗 or 中药汤剂 or 中药复方 or 中药疗法) and 题名或关键词:(鼠 or 大鼠 or 小鼠 or 动物实验 or 动物模型)) and 发表时间:*-2024
【维普期刊官网】- 中文期刊服务平台	https://qikan.cqvip.com/	(M=(阿尔茨海默病 OR 阿尔茨海默病患者 OR 阿尔茨海默症 OR 老年痴呆症 OR 老年痴呆 OR 老年性痴呆) AND M=(中药 OR 中药制剂 OR 中药治疗 OR 中药汤剂 OR 中药复方 OR 中药疗法) AND M=(鼠 OR 大鼠 OR 小鼠 OR 动物实验 OR 动物模型))
中国生物医学文献服务系统	http://www.sinomed.ac.cn/zh/subjectSearch.jsp	( "阿尔茨海默病"[常用字段:智能] OR "阿尔茨海默病患者"[常用字段:智能] OR "阿尔茨海默症"[常用字段:智能] OR "老年痴呆症"[常用字段:智能] OR "老年痴呆"[常用字段:智能] OR "老年性痴呆"[常用字段:智能]) AND( "中药"[常用字段:智能] OR "中药制剂"[常用字段:智能] OR "中药治疗"[常用字段:智能] OR "中药汤剂"[常用字段:智能] OR "中药复方"[常用字段:智能] OR "中药疗法"[常用字段:智能]) AND( "鼠"[常用字段:智能] OR "大鼠"[常用字段:智能] OR "小鼠"[常用字段:智能] OR "动物实验"[常用字段:智能] OR "动物模型"[常用字段:智能])
Database	Website	search strategy
Pub Med	https://pubmed.ncbi.nlm.nih.gov/	((((((((("Alzheimer Disease"[Mesh]) OR (Alzheimer Dementia)) OR (Senile Dementia)) OR (Alzheimer Type Dementia)) OR (Primary Senile Degenerative Dementia)) OR (Alzheimer Syndrome)) OR (Alzheimer's Diseases)) OR (Late Onset Alzheimer Disease)) AND (((Medicine, Chinese Traditional[MeSH Terms]) OR (Traditional Chinese Medicine[MeSH Terms])) OR (Traditional Medicine, Chinese[MeSH Terms]))) AND ((((((…
Cochrane Library	https://www.cochranelibrary.com/?contentLanguage=eng	0 Cochrane Reviews matching "Alzheimer's Disease" OR "Alzheimer Dementia" OR "Senile Dementia" OR "Alzheimer Type Dementia" OR "Primary Senile Degenerative Dementia" OR "Alzheimer Syndrome" OR "Late Onset Alzheimer Disease" in Title Abstract Keyword AND "Traditional Chinese Medicine" OR "Chinese Traditional Medicine" in Title Abstract Keyword AND "Mice" OR "Mus" OR "Mouse" OR "Mus domesticus" OR …
web of science	https://www.webofscience.com/wos	((TS=("Alzheimer Disease" OR "Alzheimer Dementia" OR "Senile Dementia" OR "Alzheimer Type Dementia" OR "Primary Senile Degenerative Dementia" OR "Alzheimer Syndrome" OR "Alzheimer's Diseases" OR "Late Onset Alzheimer Disease")) AND TS=("Medicine, Chinese Traditional" OR "Traditional Chinese Medicine" OR "Traditional Medicine, Chinese")) AND TS=("Mice" OR "Mus" OR "Mouse" OR "Mus domesticus" OR "M…
