# Supplementary material for: Bioinformatic analysis of hippocampal histopathology in Alzheimer’s disease and the therapeutic effects of active components of traditional Chinese medicine
Source: Front Pharmacol. 2024 Aug 16;15:1424803. doi: 10.3389/fphar.2024.1424803 (PMC11362046; doi:10.3389/fphar.2024.1424803)
Supplement: Supplementary file 7 [file Table5.XLSX]

## Sheet: Sheet1
Author	Did the investigators describe a random component in the sequence generation process？	Was the distribution of relevant baseline characteristics balanced for the intervention and control groups??	If relevant, did the investigators adequately adjust for unequal distribution of some relevant baseline characteristics in the analysis?	Was the timing of disease induction adequate?	Could the investigator allocating the animals to intervention or control group not foresee assignment due to one of the following or equivalent methods?	Did the authors randomly place the cages or animals within the animal room/facility?	Is it unlikely that the outcome or the outcome measurement was influenced by not randomly housing the animals?	Was blinding of caregivers and investigators ensured, and was it unlikely that their blinding could have been broken?	Did the investigators randomly pick an animal during outcome assessment, or did they use a random component in the sequence generation for outcome assessment?	Was blinding of the outcome assessor ensured, and was it unlikely that blinding could have been broken?	Was the outcome assessor not blinded, but do review authors judge that the outcome is not likely to be influenced by lack of blinding?	Were all animals included in the analysis?	Were the reasons for missing outcome data unlikely to be related to true outcome? (e.g., technical failure)	Are missing outcome data balanced in numbers across intervention groups, with similar reasons for missing data across groups?	Are missing outcome data imputed using appropriate methods?	Was the study protocol not available, but was it clear that the published report included all expected outcomes (i.e. comparing methods and results section)?	Was the study free of contamination (pooling drugs)?	Was the study free of inappropriate influence of funders?	Was the study free of unit of analysis errors?	Were design-specific risks of bias absent?	Were new animals added to the control and experimental groups to replace drop-outs from the original population?
Nie, H.2011[34]	Yes	Yes		Yes	Unclear	Unclear	No	Unclear	No	Unclear	Unclear	Yes				Yes	Unclear	Unclear	Yes	Unclear	No
Wang, H.2011[35]	Yes	Yes		Yes	Unclear	Unclear	Unclear	Unclear	No	Unclear	Unclear	Yes				Yes	Unclear	Yes	Yes	Unclear	No
Wang, P. W2011[36]	Yes	Yes		Yes	Unclear	Unclear	Unclear	Unclear	No	Unclear	Unclear	Yes				Yes	Unclear	Yes	Yes	Unclear	No
Wei, P.2013[37]	Yes	Yes		Yes	Unclear	Unclear	Unclear	Unclear	No	Unclear	Unclear	Yes				Yes	Unclear	Yes	Yes	Unclear	No
Dang, H. Z.2015[38]	Yes	Yes		Yes	Unclear	Unclear	Unclear	Unclear	No	Unclear	Unclear	Yes				Yes	Unclear	Yes	Yes	Unclear	No
Fan, H.2015[39]	No	Yes		Yes	Unclear	Unclear	Unclear	Unclear	No	Unclear	Unclear	Yes				Yes	Unclear	Yes	Yes	Unclear	No
Li, F.2015[40]	No	Yes		Yes	Unclear	Unclear	Unclear	Unclear	Yes	Unclear	Unclear	No	No	Yes	No	Yes	Unclear	Yes	Yes	Unclear	No
Yuan, L.2016[41]	No	Yes		Yes	Unclear	Unclear	Unclear	Unclear	Unclear	Unclear	Unclear	Yes				Yes	Unclear	Unclear	Yes	Unclear	No
Chen, C2017[42]	No	Yes		Yes	Unclear	Unclear	Unclear	Unclear	Yes	Unclear	Unclear	No	No	Yes	No	Yes	Unclear	Unclear	Yes	Unclear	No
Chen, Y. W.2017[43]	Yes	Yes		Yes	Unclear	Unclear	Unclear	Unclear	Unclear	Unclear	Unclear	Unclear	Unclear	Unclear	Unclear	Yes	Unclear	Unclear	Yes	Unclear	No
Gao, J.2017[44]	No	Yes		Yes	Unclear	Unclear	Unclear	Unclear	Unclear	Unclear	Unclear	Unclear	Unclear	Unclear	Unclear	Yes	Unclear	Unclear	Yes	Unclear	No
Yan, L. L2017[45]	Yes	Yes		Yes	Unclear	Unclear	Unclear	Unclear	Yes	Unclear	Unclear	No	No	Yes	No	Yes	Unclear	Unclear	Yes	Unclear	No
Yang, X. H.2017[46]	No	Yes		Yes	Unclear	Unclear	No	Unclear	Yes	Unclear	Unclear	No	No	Yes	No	Yes	Unclear	Yes	Yes	Unclear	No
Gu, T.2018[47]	No	Yes		Yes	Unclear	Unclear	Unclear	Unclear	Unclear	Unclear	Unclear	Unclear	Unclear	Unclear	Unclear	Yes	Unclear	Unclear	Yes	Unclear	No
Liu, J. C.2018[48]	No	Yes		Yes	Unclear	Unclear	Unclear	Unclear	Unclear	Unclear	Unclear	Unclear	Unclear	Unclear	Unclear	Yes	Unclear	Unclear	Yes	Unclear	No
Yu, X. F.2018[49]	No	Yes		Yes	Unclear	Unclear	Unclear	Unclear	Unclear	Unclear	Unclear	Unclear	Unclear	Unclear	Unclear	Yes	Unclear	Unclear	Yes	Unclear	No
Liu, S. W.2019[50]	Yes	Yes		Yes	Unclear	Unclear	Unclear	Unclear	Unclear	Unclear	Unclear	Unclear	Unclear	Unclear	Unclear	Yes	Unclear	Unclear	Yes	Unclear	No
Piao, Z.Y.2019[51]	Yes	Yes		Yes	Unclear	Unclear	Unclear	Unclear	No	Unclear	Unclear	Yes				Yes	Unclear	Yes	Yes	Unclear	No
Yang, S. S.2019[52]	No	Yes		Yes	Unclear	Yes	No	Unclear	Yes	Unclear	Unclear	No	No	Yes	No	Yes	Unclear	Yes	Yes	Unclear	No
Zhang, Z. H.2019[53]	No	Yes		Yes	Unclear	Unclear	No	Unclear	Yes	Unclear	Unclear	Yes	Unclear	Unclear	Unclear	Yes	Unclear	Unclear	Yes	Unclear	No
Zhu, T. R.2019[54]	No	Yes		Yes	Unclear	Unclear	Unclear	Unclear	Yes	Unclear	Unclear	Yes				Yes	Unclear	Unclear	Yes	Unclear	No
Kong, F. G.2020[55]	No	Yes		Yes	Unclear	Unclear	Unclear	Unclear	Unclear	Unclear	Unclear	Unclear	Unclear	Unclear	Unclear	Yes	Unclear	Unclear	Yes	Unclear	No
Wang, R. R.2020[56]	No	Yes		Yes	Unclear	Unclear	Unclear	Unclear	Unclear	Unclear	Unclear	Unclear	Unclear	Unclear	Unclear	Yes	Unclear	Yes	Yes	Unclear	No
Kong, Y. Y.2020[57]	No	Yes		Yes	Unclear	Unclear	Yes	Unclear	Yes	Unclear	Unclear	No	No	Yes	No	Yes	Unclear	Unclear	Yes	Unclear	No
Wu, Y.2021[58]	No	Yes		Yes	Unclear	Unclear	Unclear	Unclear	Yes	Unclear	Unclear	No	No	Yes	No	Yes	Unclear	Yes	Yes	Unclear	No
Wang, C. Y.2022[59]	No	Yes		Yes	Unclear	Unclear	No	Unclear	Unclear	Unclear	Unclear	Yes				Yes	Unclear	Unclear	Yes	Unclear	No
Zhao, D. P.2022[60]	No	Yes		Yes	Unclear	Unclear	Unclear	Unclear	Yes	Unclear	Unclear	No	No	Yes	No	Yes	Unclear	Unclear	Yes	Unclear	No
He, J.2023[61]	No	Yes		Yes	Unclear	Unclear	Unclear	Unclear	Yes	Unclear	Unclear	No	No	Yes	No	Yes	Unclear	Unclear	Yes	Unclear	No
Li, X.2016[62]	No	Yes		Yes	Unclear	Unclear	Unclear	Unclear	Unclear	Unclear	Unclear	Unclear	Unclear	Unclear	Unclear	Yes	Unclear	Yes	Yes	Unclear	No
Shi, X. M.2018[63]	No	Yes		Yes	Unclear	Unclear	Unclear	Unclear	Unclear	Unclear	Unclear	Yes				Yes	Unclear	Yes	Yes	Unclear	No
Jiang, X. W.2020[64]	No	Yes		Yes	Unclear	Unclear	Unclear	Unclear	Unclear	Unclear	Unclear	Unclear	Unclear	Unclear	Unclear	Yes	Unclear	Yes	Yes	Unclear	No
Wang, X. F.2021[65]	No	Yes		Yes	Unclear	Unclear	Unclear	Unclear	Unclear	Unclear	Unclear	Unclear	Unclear	Unclear	Unclear	Yes	Unclear	Yes	Yes	Unclear	No
Zhou, W. Q.2009[66]	Yes	Yes		Yes	Unclear	Unclear	Unclear	Unclear	Unclear	Unclear	Unclear	Yes				Yes	Unclear	Yes	Yes	Unclear	No
Zhang, Z.W.2015[67]	No	Yes		Yes	Unclear	Unclear	Unclear	Unclear	Unclear	Unclear	Unclear	No	No	Yes	No	Yes	Unclear	Yes	Yes	Unclear	No
Chen, W. K.2019[68]	No	Yes		Yes	Unclear	Unclear	Unclear	Unclear	Unclear	Unclear	Unclear	Yes				Yes	Unclear	Unclear	Yes	Unclear	No
